# Supplementary material for: Observation of Thickness-Modulated Out-of-Plane Spin–Orbit Torque in Polycrystalline Few-Layer Td-WTe2 Film
Source: Nanomaterials (Basel). 2025 May 19;15(10):762. doi: 10.3390/nano15100762 (PMC12113999; doi:10.3390/nano15100762)
Supplement: Supplementary file 1 [file nanomaterials-15-00762-s001.zip]

Archive with 1 entries (1 files):
- nanomaterials-3609992-supplementary.pdf
